# Supplementary material for: Impact of Nutrition Education on Various Health-Related Components of Hemodialysis Patients: A Systematic Review
Source: Healthcare (Basel). 2024 Jun 14;12(12):1197. doi: 10.3390/healthcare12121197 (PMC11203892; doi:10.3390/healthcare12121197)
Supplement: Supplementary file 1 [file healthcare-12-01197-s001.zip]

Archive with 2 entries (2 files):
- healthcare-2955107-supplementary/JBI Critical Appraisal Checklist for Case Series.pdf
- healthcare-2955107-supplementary/PRISMA_2020_checklist.pdf
